# Supplementary material for: Heavily Gd-Doped Non-Toxic Cerium Oxide Nanoparticles for MRI Labelling of Stem Cells
Source: Molecules. 2023 Jan 24;28(3):1165. doi: 10.3390/molecules28031165 (PMC9920480; doi:10.3390/molecules28031165)
Supplement: Supplementary file 1 [file molecules-28-01165-s001.zip]

Archive with 1 entries (1 files):
- molecules-2107141-supplementary.pdf
